# Supplementary material for: The effects of neck exercise in comparison to passive or no intervention on quantitative sensory testing measurements in adults with chronic neck pain: A systematic review
Source: PLoS One. 2024 May 3;19(5):e0303166. doi: 10.1371/journal.pone.0303166 (PMC11068209; doi:10.1371/journal.pone.0303166)
Supplement: S2 File — (XLSX) [file pone.0303166.s002.xlsx]

## Sheet: FJ
																			Secondary Outcomes			Comments
	Study details						Demographic information						Participants (exposure)	Pain as measured by QST			Methods of Statistical Analysis	Effect measure	Outcome measure	Effect measure	Effect Measrure Continued
ID	Study	Authors (year)	Study Design	Location	Country	Setting (outpatient, inpatient, ED)	Age	Gender	Ethnicity	Additional Characteristics	Sample size	Length of follow-up	Individuals aged ≥18 years with non-specific chronic neck pain	Primary outcome measure (for the purposes of this systematic review)	Experimental group intervention	Control group intervention		[1] Mean difference/standardised mean difference [95% CI); [2] OR/RR (adjusted/unadjusted) [95% CI]	Any form of secondary outcome measure of interest - e.g. VAS for pain measurement	[1] Mean difference/standardised mean difference [95% CI); [2] OR/RR (adjusted/unadjusted) [95% CI]	[1] Mean difference/standardised mean difference [95% CI); [2] OR/RR (adjusted/unadjusted) [95% CI]
SR01	Manual therapy versus therapeutic exercise in non-specific chronic neck pain: a randomized controlled trial	C. Bernal-Utrera, J. J. Gonzalez-Gerez, E. Anarte-Lazo and C. Rodriguez-Blanco (2020)	Randomised, controlled, parallel, double-blind, three-arm clinical trial of treatment	Physiotherapy department at University of Seville	Spain	University physiotherapy department	18-50 years = inclusion criteria. Manual therapy group = 42.95 ± 2.89. Therapeutic exercise = 36.78 ± 2.89. Control = 36.90 ± 2.89.	Manual therapy = 5 males, 17 females. Therapeutic exercise = 5 males, 18 females. Control = 5 males, 15 females.	Not specified	Height: Manual therapy = 168.05±3.47, Therapeutic Exercise = 165.48±2.10, Control = 168.85 ±2.19. Weight: MT = 69.86±3.47, TE = 65.26 ± 2.35, Control = 70.45 ± 2.15. BMI: MT = 24.67 ± 1.13, TE = 23.8 ± 0.72, Control = 24.75 ± 0.75	Total sample size = 69. Sample size included in final analysis = 65. Manual therapy group = 22. Therapeutic exercise group = 23. Control group = 20. "Calculated using Granmo calculator v7.12 based on analysis of the variance of means - alpha 0.05, beta risk 0.10, typical deviation 0.12, minimum difference to detect 0.135" (Bernal-Utrera et al., 2020, p.4)	Measures taken at baseline (pre-evaliation), week 2 (first evaluation), week 4 (second evaluation), week 12 (third evaluation)	Individuals aged 18-50 years, with current neck pain continuing for at least the last 12 weeks.	Pressure pain threshold. Recorded in Newton/cm2 using digital algometer with surface area of round tip of 1cm2. Three measurements taken with mean value used for statistical analysis. Measurement taken on spinous process of C2 vertebrae, with pressure increasing until 'yes' verbally reported by patient for the beginning of pain/discomfort.	Therepeutic exercise (listed as group 2 in this study). Protocol based on progressive load throughout different phases. Phase 1 = deep cervical flexor activation and recruitment. Phase 2 = deep and superficial cervical flexor co contraction isometric exercise. Phase 3 = eccentric recruitment of flexors and extensors.	Sham treatment (listed as group 3/control group). Patients placed in supine with physiotherapist hands placed (without therapeutic intension) on patients neck for 3 minutes. Following this, physiotherapist simulated suboccipital inhibition techniques.	IBM SPSS 24 Software. Normality test for all variables = Kolmogrov-Smirnov. Intragroup hypotheses - Student's T-Test for paired variables used for parametric distributions, Kruskal-Wallis H for non-parametric distributions. Intergroup hypotheses - one factor ANOVA for parametric distributions, Kruskal-Wallis H for non-parametric distributions. Post-hoc analysis - Bonferroni's contrast for paramet…	Intragroup analysis (PPT): Therepeutic Exercise: Pre = 20.33 ± 1.31 Week 2 = 20.70 ± 1.59 (p=0.729), Week 4 = 22.30 ± 1.84 (p= 0.061), Week 12 = 25.22 ± 1.73 (p=0.001). Control: Pre = 23.33 ± 1.2, Week 2 = 23.12 ± 1.2 (p=0.566), Week 4 = 23.23 ± 1.1 (p= 0.673), Week 12 = 3.18 ± 1.14 (p= 0.673). Intergroup Analysis (Post-hoc, Therapeutic Exercise - Control): Week 2: p = 0.991. Week 4: p = 0.415. W…	Visual Analogue Scale (VAS), Neck Disability Index (NDI)	Intragroup analysis (VAS): Therapeutic Exercise: Pre = 48.17 ± 3.48 Week 2 = 35.83 ± 3.8 (p= 0.008), Week 4 = 17.83 ± 3.4 (p= 0.001), Week 12 = 24.43 ± 4.7 (p= 0.002). Control: Pre = 49.80 ± 3.53, Week 2 = 49.25 ± 3.5 (p= 0.342), Week 4 = 50.55 ± 3.54 (p= 0.518), Week 12 = 48.75 ± 3.5 (p= 0.337). VAS Intergroup Analysis (Post-hoc, Therapeutic Exercise - Control): Week 2: p = 0.070 Week 4: p = 0.0…	Intragroup analysis (NDI): Therapeutic Exercise: Pre = 27.96 ± 9.6 Week 2 = 19.17 ± 8.9 (p= 0.001), Week 4 = 9.87 ± 1.7 (p= 0.001), Week 12 = 13.09 ± 11.94 (p= 0.001). Control: Pre = 29.38 ± 14.63, Week 2 = 31.14 ± 15.8 (p= 0.194), Week 4 = 31.20 ± 3.5 (p= 0.105), Week 12 = 29.90 ± 14. (p= 0.505). NDI Intergroup Analysis (Post-hoc, Therapeutic Exercise - Control): Week 2: p=0.001 Week 4: p=0.001 …	Four losses to follow up - 1 in manual therapy group and 3 in control group.
SR02	Comparison of the effectiveness of resistance training in women with chronic computer‑related neck pain: a randomized controlled study	Li, X., Lin, C., Liu, C., Ke, S., Wan, Q., Luo, H., Huang, Z., Xin, W., Ma, C., Wu, S., (2017)	Randomised controlled study	Guangzhou	China	Setting of interventions not specifically stated. However, participants were recruited from 6 workplaces	Age for inclusion criteria = 20-55 years old. Control group mean age = 34.1 ± 8.2. Progressive Resistance Training (PRT) group mean age = 35.6 ± 7.9. Fixed Resistance Training (FRT) group mean age = 33.7 ± 9.0. p=0.893 (between groups).	Trial restricted to female participants.	Not specified.	Height (cm): PRT = 163.2 ± 7.5. FRT = 163.7 ± 6.2. Control = 165.8 ± 7.9. p= 0.269 Weight (kg): PRT = 55.7 ± 8.4. FRT = 58.7 ± 9.6. Control = 59.6 ± 9.0. p= 0.380 BMI(kg/m2): PRT = 21.0 ± 3.7. FRT = 22.1 ± 4.20. Control = 21.9 ± 3.9. p= 0.521 Job experience (years): PRT = 9.2 ± 5.8. FRT = 8.6 ± 6.1. Control = 9.7 ± 5.5. p= 0.593 Pain history (years): PRT = 3.4 ± 1.9. FRT = 3.5 ± 2.2. Control = 3.…	Total sample size = 109 enrolled. 102 participants completed the study (sample size included in final analysis = 102). Participants at baseline (allocation): PRT = 38. FRT = 35. Control = 36. Participants included in final analysis: PRT = 36. FRT = 32. Control = 34. Sample size calculated prior to commencement of study. Based on the mean and standard deviation of VAS in preliminary experiment, wi…	Measures evaluated at baseline (prior to any interventions), at week 2, week 4 and week 6 during intervention. Participants were reassessed at follow-up 3 months after intervention.	Female participants between the ages of 20-55 who use computers daily and experience frequent computer-related neck pain that has persisted >1 year. Participants must have worked on a computer for the last 3 years, be currently employed and motivated to continue work and rehabilitation. Participants may not have been on sick leave for >1 month during the last 12 months and must currently work ≥20…	Pressure pain threshold (PPT), measured via algometry device (Model PTH AF2, Pain Diagnostics and Thermography, Great Neck, NY 11023). The plastic tip of the algometer was placed on the painful neck region. Prodecure reported in previous study (Ma et al., 2010) as follows: Algometer pressure gradually increased at a speed of approximately 1kg/second. The patient was asked to verbally say “yes” im…	Progressive resistance training (PRT). All participants received a standardised instruction booklet relating to the principles of office ergonomics. Both training groups also received training diaries to record compliance. PRT group performed four isometric cervical exercises: flexion, extension, left and right lateral flexion, using a Theraband (different colours used depending on the required l…	Control: All participants received a standardised instruction booklet relating to the principles of office ergonomics. Control group received information and completed weekly discussions regarding workplace ergonomics, stress management, medication, diet, and relaxation. Control group participants were also given presentations by ‘study staff’. Control group received an equal amount of ‘attention…	Statistical analysis conducted using SPSS 20.0 software. Intention to treat analysis used. Chi-squared test used to analyse participant adherence between groups. Demographic data examined by descriptive statistics with one-way ANOVA used to compare demographic data for all variables. ANOVA used to determine outcome measure differences among all 3 groups before intervention (at baseline). Results …	PPT (kPa) Progressive Resistance Training: Baseline = 211.68 ± 57.82. 2 weeks = 238.14 ± 63.70*. 4 weeks = 254.80 ± 66.64*. 6 weeks = 339.08 ± 68.60*. 3 months = 397.88 ± 58.81*. PPT (kPa) Fixed Resistance Training: Baseline = 200.90 ± 50.96. 2 weeks = 221.48 ± 56.84. 4 weeks = 259.70 ± 70.56*. 6 weeks = 317.52 ± 58.80*. 3 months = 384.16 ± 66.64*. PPT (kPa) Control Group: Baseline = 196.00 ± 54.…	Visual Analogue Scale (VAS), Neck Disability Index (NDI)	VAS (kPa) Progressive Resistance Training: Baseline = 5.25 ± 1.29. 2 weeks = 4.69 ± 0.98*. 4 weeks = 3.58 ± 1.10*. 6 weeks = 2.39 ± 0.82*. 3 months = 1.92 ± 0.90*. VAS (kPa) Fixed Resistance Training: Baseline = 5.37 ± 1.11. 2 weeks = 5.09 ± 1.03. 4 weeks = 4.76 ± 1.22*. 6 weeks = 2.96 ± 0.70*. 3 months = 2.51 ± 0.88*. VAS (kPa) Control Group: Baseline = 5.21 ± 1.24. 2 weeks = 5.07 ± 1.25. 4 week…	NDI (kPa) Progressive Resistance Training: Baseline = 28.25 ± 6.30. 2 weeks = 24.92 ± 5.13*. 4 weeks = 19.86 ± 4.53*. 6 weeks = 15.72 ± 4.83*. 3 months = 14.93 ± 4.85*. NDI (kPa) Fixed Resistance Training: Baseline = 28.93 ± 6.74. 2 weeks = 26.92 ± 5.72. 4 weeks = 23.52 ± 5.32*. 6 weeks = 16.87 ± 5.10*. 3 months = 15.80 ± 4.77*. NDI (kPa) Control Group: Baseline = 27.76 ± 6.50. 2 weeks = 27.28 ± …	The last observation was carried forward for participants who did not complete the study at the four follow-up evaluations
SR03	Does a combination of physical training, specific exercises and pain education improve health-related quality of life in patients with chronic neck pain? A randomised control trial with a 4-month follow-up	I. Ris., K. Søgaard., B. Gram., K. Agerbo., E. Boyle., B. Juul-Kristensen (2016)	Randomised (1:1) controlled superiority mul- ticentre trial, stratified by recruitment place and onset (traumatic/ non-traumatic), with a 2-group parallel design.	No specific location stated.	Denmark	Study involved both primary and secondary health care, with interventions performed at the site of patient recruitment. Patients were recruited through participating clinics/centres.	Age for inclusion criteria = ≥18 years old. Control group = 45.2(42.9; 47.5), Exercise Group = 45.1 (42.8; 47.3). () = 95% Confidence Interval.	Control Group = 80 females (80.8%), 19 males (19.2%). Exercise Group = 69 females (68.3%), 32 males (31.7%).	Not specified.	Sex: [Female n (%)]: Exercise Group: 69 (68.3%) Control Group: 80 (80.8%) Age: [Mean years (95% CI)]: Exercise Group: 45.1 (42.8; 47.3) Control Group: 45.2(42.9; 47.5) Cause: [Traumatic/non-traumatic n (%)]: Exercise Group: 60/41 (59.4%/40.6%) Control Group: 60/39 (60.6%/39.4%) Duration of Symptoms: [Mean months (95% CI)]: Exercise Group: 107.3 (87.4; 127.1) Control Group: 108.3 (87.4; 129.2) Edu…	Total sample size = 200 randomised at baseline (Exercise group = 101, Control Group = 99. Participants tested at follow up: Exercise Group = 89, Control Group = 75. Participants Analysed: Intention To Treat Analysis: Exercise Group = 101, Control Group = 99. Per Protocol Analysis: Exercise Group = 65, Control Group = 60. The control group had a significantly higher dropout rate compared to exerci…	Measures evaluated at baseline (prior to any interventions) and at 4-month follow-up.	Participants aged ≥ 18 years, experiencing ≥ 6 months neck pain, with reduced neck function (Neck Disability Index >10). Participants must have completed diagnostic procedures such as medical investigations, with the neck confirmed as the primary source of symptoms.	Pressure pain threshold. Tested bilaterally using algometer (Wagner FPX algometer, USA). Testing sites were tibialis anterior, infraspinatus, and C5/6 level.	*All participants took part in 4 sessions (1 ½ hours per session, once per month) of pain management, goal setting, and participation in social and work-related contexts based upon a cognitive concept. Exercise Group: Completed an additional 8 sessions of instruction for exercises and physical training for 30 minutes. Progressive exercises were individually designed to focus upon: neck flexor and…	Control: *All participants took part in 4 sessions (1 ½ hours per session, once per month) of pain management, goal setting, and participation in social and work-related contexts based upon a cognitive concept.	Significant differences defined as p<0.05. All statistical analysis based on intention-to-treat. A per protocol analysis was also completed to relate results to adherence (this analysis did not achieve 90% power). Analyses completed with Statistical Package for Social Sciences v.23.0.0 (IBM, USA). All analyses checked for normality with visual inspection of histograms and tested for variances bet…	PPT – Baseline: Exercise Group - mean Kgf (95% CI): Left Tibialis Anterior: 2.96 (2.59; 3.39) Right Tibialis Anterior: 3.08 (2.71; 3.47) Left Infraspinatus: 2.06 (1.81; 2.34) Right Infraspinatus: 2.22 (1.92; 2.52) Left Cervical: 1.28 (1.06; 1.49) Right Cervical: 1.37 (1.14; 1.62) PPT – Baseline: Control Group - mean Kgf (95% CI): Left Tibialis Anterior: 3.26 (2.80; 3.76) Right Tibialis Anterior: …	Neck Disability Index (NDI) to measure neck pain and function. Pain Bothersomeness (PB) to assess percieved impact of pain on daily life.	NDI – Baseline - mean (95% CI): Control Group: 21.8 (20.1; 23.3) Exercise Group: 20.7 (19.4; 22.3) NDI - Change from Baseline to 4-Month Follow-Up: - mean (95% CI): Control Group: 1.10 (0.26; 1.94) Exercise Group: 1.34 (0.41; 2.26) NDI - Differences of Change Scores Between Groups at Follow-Ip: - (95% CI): Exercise-Control: -0.24 (-1.48; 1.01), p=0.62 No statistically significant improvement note…	PB – Baseline - mean (95% CI): Control Group: 5.6 (5.1; 6.0) Exercise Group: 5.1 (4.7; 5.5) PB - Change from Baseline to 4-Month Follow-Up: - mean (95% CI): Control Group: -0.57 (-1.03; -0.10) Exercise Group: -0.29 (-0.65; 0.07) PB - Differences of Change Scores Between Groups at Follow-Up: - (95% CI): Exercise-Control: 0.28 (-0.86; 0.31), p=0.68 No statistically significant improvement noted bet…	Both Intention to Treat Analysis and Per Protocol Analysis completed in this study. Results and conclusions drawn from ITT analysis - PP analysis was completed to analyse adherence based on participants with 'good' adherance to the allocated intervention. In ITT primary analyses, missing data were replaced using 'Baseline Observation Carried Forward (BOCF)' technique. Authors reported that PP ana…
