# Supplementary material for: The effects of neck exercise in comparison to passive or no intervention on quantitative sensory testing measurements in adults with chronic neck pain: A systematic review
Source: PLoS One. 2024 May 3;19(5):e0303166. doi: 10.1371/journal.pone.0303166 (PMC11068209; doi:10.1371/journal.pone.0303166)
Supplement: S3 File — (XLSX) [file pone.0303166.s003.xlsx]

## Sheet: Sheet1
Risk of Bias (RoB-2) Outcomes
Unique ID	SR01	Study ID	SR01	Assessor	DO
Ref or Label	Bernal-Utrera et al., 2020	Aim	Adhering to intervention (the 'per-protocol' effect)	The effect of adhering to intervention…	Occurance of non-protocol interventions; failures in implementing the intervention that could have affected the outcome; non-adherence to their assigned intervention by trial participants
Experimental	Therapeutic exercise (intervention)	Comparator	Sham manual therapy.	Source	Journal article(s)
Outcome	Outcome C (PPT)	Results		Weight	1
Domain	Signalling question			Response	Comments
Bias arising from the randomization process	1.1 Was the allocation sequence random?			Y	Subjects divided into 3 groups by balanced randomisation, performed with free randomisation software. The randomisation sequence was known only by the primary investigator and the auditor.
	1.2 Was the allocation sequence concealed until participants were enrolled and assigned to interventions?			Y
	1.3 Did baseline differences between intervention groups suggest a problem with the randomization process?			N	No significant differences between groups in baseline data.
	Risk of bias judgement			Low	See above
Bias due to deviations from intended interventions	2.1 Were participants aware of their assigned intervention during the trial?			PY	Although authors state that participants were not aware of which group they belonged to, sham treatment was designed to be indistinguisahble from manual therapy group. However, as the therapeutic exercise group treatment was different to manual therapy/sham, it is likely that participants within the therapeutic exercise group may have been aware of the group to which they were assigned. No mentio…
	2.2 Were carers and people delivering the interventions aware of participants' assigned intervention during the trial?			PN
	2.3. [If applicable:] If Y/PY/NI to 2.1 or 2.2: Were important non-protocol interventions balanced across intervention groups?			Y	No indication that this was not balanced. Participants prohibited from additional intervention which was checked at outcome assessments.
	2.4. [If applicable:] Were there failures in implementing the intervention that could have affected the outcome?			PN	69 subjects started the trial, with 65 subjects completing the trial (94%). Dropout: n=3 in control, n=1 in manual therapy group.
	2.5. [If applicable:] Was there non-adherence to the assigned intervention regimen that could have affected participants’ outcomes?			NI	No information provided regarding adherence. Drop out reasoning provided = "lost to follow-up/did not attend a citation" provided as reason for all dropouts.
	2.6. If N/PN/NI to 2.3, or Y/PY/NI to 2.4 or 2.5: Was an appropriate analysis used to estimate the effect of adhering to the intervention?			NI	No information provided regarding analysis for estimate of effect of adhering to intervention.
	Risk of bias judgement			Some concerns	See above
Bias due to missing outcome data	3.1 Were data for this outcome available for all, or nearly all, participants randomized?			PY	4 participant's data were not included in final analysis due to loss to follow-up (did not attend a citation) n=1 in manual therapy group (not of interest to this review), n=3 in control group. Therefore, 94.2% of initial participant data were included in final analyses.
	3.2 If N/PN/NI to 3.1: Is there evidence that result was not biased by missing outcome data?			NA	N/A as PY to 3.1
	3.3 If N/PN to 3.2: Could missingness in the outcome depend on its true value?			NA	N/A as PY to 3.1
	3.4 If Y/PY/NI to 3.3: Is it likely that missingness in the outcome depended on its true value?			NA
	Risk of bias judgement			Low	See above
Bias in measurement of the outcome	4.1 Was the method of measuring the outcome inappropriate?			N	Study uses common and validated outcome measures (PPT, VAS, NDI).
	4.2 Could measurement or ascertainment of the outcome have differed between intervention groups?			PN	No information to suggest this could have been the case. Evaluations appear to have been carried out at same time-points with same method for all groups.
	4.3 Were outcome assessors aware of the intervention received by study participants?			PY	Evaluators were unaware of study objectives and allocation of patients. Only the main researcher and auditor were aware of randomisation and allocation.
	4.4 If Y/PY/NI to 4.3: Could assessment of the outcome have been influenced by knowledge of intervention received?			PN	Unlikely as outcome measures patient reported/evaluators unaware of allocation.
	4.5 If Y/PY/NI to 4.4: Is it likely that assessment of the outcome was influenced by knowledge of intervention received?			NA
	Risk of bias judgement			Low	See above
Bias in selection of the reported result	5.1 Were the data that produced this result analysed in accordance with a pre-specified analysis plan that was finalized before unblinded outcome data were available for analysis?			NI	No protocol with pre-defined data anlysis plan is available for this study. It is difficult to differentiate from this paper whether data analysis was pre-determined due to the variablity in grammar used within the report (e.g. different tenses used in description of statistical analysis).
	5.2 ... multiple eligible outcome measurements (e.g. scales, definitions, time points) within the outcome domain?			N	All pre-specified outcome measures are reported at all pre-specified time-points.
	5.3 ... multiple eligible analyses of the data?			N	All pre-specified outcome measures are reported at all pre-specified time-points.
	Risk of bias judgement			Some concerns	See above
Overall bias	Risk of bias judgement			Some concerns	Some concerns/moderate risk of bias due to deviations from intended interventions and bias in selection of the reported result.
Unique ID	SR02	Study ID	SR02	Assessor	DO
Ref or Label	Li et al., 2016	Aim	assignment to intervention (the 'intention-to-treat' effect)
Experimental	Therapeutic exercise (progressive resistance training and fixed resistance training).	Comparator	Advice and education.	Source	Journal article(s)
Outcome	Outcome C (PPT)	Results		Weight	1
Domain	Signalling question			Response	Comments
Bias arising from the randomization process	1.1 Was the allocation sequence random?			Y	Randomisation performed by an independent statistician using a computer-generated random numbers table. Randomisation codes were stored in sealed opaque envelopes until the end of the study with participans informed of allocation via email.
	1.2 Was the allocation sequence concealed until participants were enrolled and assigned to interventions?			PY
	1.3 Did baseline differences between intervention groups suggest a problem with the randomization process?			N	No significant difference in baseline data.
	Risk of bias judgement			Low	See above
Bias due to deviations from intended interventions	2.1.Were participants aware of their assigned intervention during the trial?			Y	As reported by study - "it was not possible to blind participants and counselors for the treatment allocation".
	2.2.Were carers and people delivering the interventions aware of participants' assigned intervention during the trial?			Y
	2.3. If Y/PY/NI to 2.1 or 2.2: Were there deviations from the intended intervention that arose because of the experimental context?			PN	No deviations reported. Participants informed prior to trial that none of the three interventions known to be superior. No statistical difference reported for adherence between groups.
	2.4 If Y/PY to 2.3: Were these deviations likely to have affected the outcome?			NA	N/A as PN to 2.3.
	2.5. If Y/PY/NI to 2.4: Were these deviations from intended intervention balanced between groups?			NA	N/A as PN to 2.3.
	2.6 Was an appropriate analysis used to estimate the effect of assignment to intervention?			Y	Intention to treat analysis used. Chi squared used for assessment of adherence.
	2.7 If N/PN/NI to 2.6: Was there potential for a substantial impact (on the result) of the failure to analyse participants in the group to which they were randomized?			NA	N/A as Y to 2.6.
	Risk of bias judgement			Low	See above
Bias due to missing outcome data	3.1 Were data for this outcome available for all, or nearly all, participants randomized?			Y	109 participants enrolled in the study, with 102 (93.58%) completing the study. 102 were included in final analysis. The last observation was carried forward for participants who did not complete the study at the four follow-up evaluations.
	3.2 If N/PN/NI to 3.1: Is there evidence that result was not biased by missing outcome data?			NA	N/A as Y to 3.1.
	3.3 If N/PN to 3.2: Could missingness in the outcome depend on its true value?			NA	N/A as Y to 3.1.
	3.4 If Y/PY/NI to 3.3: Is it likely that missingness in the outcome depended on its true value?			NA
	Risk of bias judgement			Low	See above
Bias in measurement of the outcome	4.1 Was the method of measuring the outcome inappropriate?			N	PPT, VAS and NDI used as outcome measures.
	4.2 Could measurement or ascertainment of the outcome have differed between intervention groups?			PN	For all three groups, the participants enrolled were visited by investigators and received the follow-up field tests at their own workplaces. Three months after the intervention, the participants were reassessed using the same measurement tools.
	4.3 Were outcome assessors aware of the intervention received by study participants?			N	Physiotherapists who performed the follow-up measurements were not aware of the treatment allocation of participants.
	4.4 If Y/PY/NI to 4.3: Could assessment of the outcome have been influenced by knowledge of intervention received?			NA	N/A as N to 4.3.
	4.5 If Y/PY/NI to 4.4: Is it likely that assessment of the outcome was influenced by knowledge of intervention received?			NA
	Risk of bias judgement			Low	See above
Bias in selection of the reported result	5.1 Were the data that produced this result analysed in accordance with a pre-specified analysis plan that was finalized before unblinded outcome data were available for analysis?			NI	Although a Chinese Clinical Trials Registry registration number is provided (ChiCTR-TRC-12002723), this registration number does not match the title of the study when searched - have not been able to locate the protocol for this study with the provided reference number (ChiCTR-TRC-12002723). Therefore, a pre-specified analysis plan could not be found for comparison.
	5.2 ... multiple eligible outcome measurements (e.g. scales, definitions, time points) within the outcome domain?			N	Although no protocol available for analysis intentions, all data is reported for stated outcome measures at all time points.
	5.3 ... multiple eligible analyses of the data?			N	Although no protocol available for analysis intentions, all data is reported for stated outcome measures at all time points.
	Risk of bias judgement			Some concerns	See above
Overall bias	Risk of bias judgement			Some concerns	Some concerns/moderate risk of bias due to concerns regarding bias in selection of the reported result.
Unique ID	SR03	Study ID	SR03	Assessor	DO
Ref or Label	Ris et al., 2016	Aim	assignment to intervention (the 'intention-to-treat' effect)
Experimental	Exercise Group	Comparator	Advice and education.	Source	Journal article(s)
Outcome	Outcome L (PPT)	Results		Weight	1
Domain	Signalling question			Response	Comments
Bias arising from the randomization process	1.1 Was the allocation sequence random?			Y	Participants randomly assigned to exercise or control group. Randomisation sequence developed with SAS (Statistical Analyses Software 9.2 TS level 1 M0) statistical software, stratified by clinic and onset (traumatic/non-traumatic). 1:1 allocation was used, utilising random block sizes of 2, 4, and 6. Allocation sequence was concealed from assessors in opaque, sealed envelopes that were sequentia…
	1.2 Was the allocation sequence concealed until participants were enrolled and assigned to interventions?			Y
	1.3 Did baseline differences between intervention groups suggest a problem with the randomization process?			PN	Control group had a greater number of females but no p-value reported. Groups comparable at baseline except for this.
	Risk of bias judgement			Low	See above
Bias due to deviations from intended interventions	2.1.Were participants aware of their assigned intervention during the trial?			PY	There is no description as to whether participants were aware of their assigned intervention during the trial. Due to the nature of the trial (active invervention vs passive control), there is a strong possibility that participants were aware of their assigned intervention.
	2.2.Were carers and people delivering the interventions aware of participants' assigned intervention during the trial?			PY
	2.3. If Y/PY/NI to 2.1 or 2.2: Were there deviations from the intended intervention that arose because of the experimental context?			PY	Significant drop out occured within the control group, with dropout also occuring within the intervention group. Various reasons included as to drop out, with n=1 patient in control and n=1 patient in intervention group seeking other treatment. Due to the significantly increased drop out within the control group, there is suspicion to believe that this may have occured due to knowledge of allocat…
	2.4 If Y/PY to 2.3: Were these deviations likely to have affected the outcome?			PN	In primary analyses, missing data replaced with baseline observation carried forward technique. Per protocol analysis also completed to assess adherence to allocated intervention.
	2.5. If Y/PY/NI to 2.4: Were these deviations from intended intervention balanced between groups?			NA	N/A as PN to 2.4.
	2.6 Was an appropriate analysis used to estimate the effect of assignment to intervention?			Y	Intention to treat anlysis used and adherence assessed with per protocol analysis.
	2.7 If N/PN/NI to 2.6: Was there potential for a substantial impact (on the result) of the failure to analyse participants in the group to which they were randomized?			NA	N/A as Y to 2.6
	Risk of bias judgement			Some concerns	See above
Bias due to missing outcome data	3.1 Were data for this outcome available for all, or nearly all, participants randomized?			N	Dropout occured within both groups, with significant dropout in control group. Intervention dropout = 12%, control dropout = 24%. Estimated drop out of 15% was accounted for with sample size calculations.
	3.2 If N/PN/NI to 3.1: Is there evidence that result was not biased by missing outcome data?			PY	Regression analysis using baseline observation carried forward analysis used due to dropout. Per Protocol analysis also completed which strengthened the results of the intention to treat analyses.
	3.3 If N/PN to 3.2: Could missingness in the outcome depend on its true value?			NA	N/A as PY to 3.2.
	3.4 If Y/PY/NI to 3.3: Is it likely that missingness in the outcome depended on its true value?			NA
	Risk of bias judgement			Low	See above
Bias in measurement of the outcome	4.1 Was the method of measuring the outcome inappropriate?			N	Main outcome of interest measured with PPT. Secondary outcome measures = NDI and Pain Bothersomeness.
	4.2 Could measurement or ascertainment of the outcome have differed between intervention groups?			N	Data was collected by same method at same time points for all groups.
	4.3 Were outcome assessors aware of the intervention received by study participants?			N	Assessors and statistician blinded.
	4.4 If Y/PY/NI to 4.3: Could assessment of the outcome have been influenced by knowledge of intervention received?			NA	N/A as N to 4.3.
	4.5 If Y/PY/NI to 4.4: Is it likely that assessment of the outcome was influenced by knowledge of intervention received?			NA
	Risk of bias judgement			Low	See above
Bias in selection of the reported result	5.1 Were the data that produced this result analysed in accordance with a pre-specified analysis plan that was finalized before unblinded outcome data were available for analysis?			Y	Analysis plan was made public before intention to treat analyses. Trial registration NCT0143126 at clinicaltrials.gov.
	5.2 ... multiple eligible outcome measurements (e.g. scales, definitions, time points) within the outcome domain?			N	All data is available in results.
	5.3 ... multiple eligible analyses of the data?			N	All data is available in results.
	Risk of bias judgement			Low	See above
Overall bias	Risk of bias judgement			Some concerns	Some concerns/moderate risk of bias due to concerns regarding bias due to deviations from intended interventions.
